# Supplementary material for: Therapeutic Drug Monitoring of GS-441524 in Cats with Feline Infectious Peritonitis: Pharmacokinetic Variability and Implications for Dose Optimization
Source: Pathogens. 2026 Mar 6;15(3):291. doi: 10.3390/pathogens15030291 (PMC13028839; doi:10.3390/pathogens15030291)
Supplement: Supplementary file 1 [file pathogens-15-00291-s001.zip]

Archive with 1 entries (1 files):
- pathogens-4112827-supplementary.pdf
